# Supplementary material for: Quantitative Analysis of Plasma Cell-Free DNA and Its DNA Integrity and Hypomethylation Status as Biomarkers for Tumor Burden and Disease Progression in Patients with Metastatic Neuroendocrine Neoplasias
Source: Cancers (Basel). 2022 Feb 17;14(4):1025. doi: 10.3390/cancers14041025 (PMC8870292; doi:10.3390/cancers14041025)
Supplement: Supplementary file 1 [file cancers-14-01025-s001.zip]

Archive with 1 entries (1 files):
- cancers-1532030-supplementary.pdf
